# Supplementary material for: Gene expression results in lipopolysaccharide-stimulated monocytes depend significantly on the choice of reference genes
Source: BMC Immunol. 2010 May 4;11:21. doi: 10.1186/1471-2172-11-21 (PMC2884165; doi:10.1186/1471-2172-11-21)
Supplement: Additional file 1 — Intra- and intergroup variation calculated by Normfinder. The file shows the intra- and intergroup variation of each candidate reference gene as calculated by the program Normfinder. Group 1: Non-stimulated cells, group 2: LPS-stimulated cells. [file 1471-2172-11-21-S1.XLS]

## Sheet: Sheet1
Intra- and intergroup variation calculated by Normfinder
Intragroup variation
Group identifier	1	2			Group 1:	Non-stimulated cells
GAPDH	0.0643989	0.0205484			Group 2:	LPS-stimulated cells
ACTB	0.0121986	0.00273517
B2M	0.00446268	0.00827164
TMBIM4	0.0544369	0.00196916
GOLGA1	0.0164716	0.00255534
CTBP1	0.0153939	0.00200807
TBP	0.00615902	0.00538894
UBC	0.0511667	0.0600883
PPIA	0.0188754	0.0043392
PPIB	0.0142438	0.00399379
SDHA	0.0675371	0.0194617
PGK1	0.0823629	0.00301499
Intergroup variation
Group identifier	1	2
GAPDH	0.0676119	-0.0676119
ACTB	-0.00382792	0.00382792
B2M	-0.079037	0.079037
TMBIM4	0.0335865	-0.0335865
GOLGA1	0.0283116	-0.0283116
CTBP1	0.0473206	-0.0473206
TBP	0.0753108	-0.0753108
UBC	-0.143869	0.143869
PPIA	-0.0461049	0.0461049
PPIB	0.00879187	-0.00879187
SDHA	0.0267821	-0.0267821
PGK1	-0.0148761	0.0148761
