# Supplementary material for: Gene expression results in lipopolysaccharide-stimulated monocytes depend significantly on the choice of reference genes
Source: BMC Immunol. 2010 May 4;11:21. doi: 10.1186/1471-2172-11-21 (PMC2884165; doi:10.1186/1471-2172-11-21)
Supplement: Additional file 2 — Correlation and regression analysis by BestKeeper. The file shows the repeated pairwise correlation and regression analysis of candidate reference genes performed by BestKeeper. [file 1471-2172-11-21-S2.XLS]

## Sheet: Sheet1
Repeated Pair-wise Correlation Analysis & Regression Analysis of BestKeeper vs. Housekeeping Genes
CP data of housekeeping Genes:
	GAPDH	ACTB	B2M	TMBIM4	GOLGA1	SDHA	TBP	PGK1	PPIA	PPIB
	HKG 1	HKG 2	HKG 3	HKG 4	HKG 5	HKG 6	HKG 7	HKG 8	HKG 9	HKG 10
n	24	24	24	24	24	24	24	24	24	24
geo Mean [CP]	23.8905	23.2563	21.5472	29.2519	33.1122	25.6118	30.3451	26.083	23.7029	26.4486
ar Mean [CP]	23.9058	23.2973	21.5532	29.2691	33.141	25.6322	30.3589	26.0933	23.7047	26.4539
min [CP]	22.8747	21.0466	20.6203	27.2306	30.1881	24.3321	28.9342	24.0839	23.0198	25.2758
max [CP]	26.8634	28.5156	22.9223	31.1551	36.6742	29.0601	33.1051	27.6554	24.5041	27.9542
std dev [± CP]	0.580267	0.920122	0.403796	0.802033	0.993069	0.796147	0.661149	0.566677	0.215876	0.371193
CV [% CP]	2.42731	3.94948	1.87348	2.7402	2.9965	3.10604	2.17778	2.17173	0.910689	1.40317
min [x-fold]	-2.02198	-4.47366	-1.90114	-4.0593	-7.15444	-2.42782	-2.65906	-3.99767	-1.60562	-2.25444
max [x-fold]	7.85115	35.3736	2.59395	3.74041	10.9905	10.9158	6.77402	2.97393	1.74256	2.83949
std dev [± x-fold]	1.49513	1.89228	1.32298	1.74356	1.99041	1.73646	1.58134	1.48111	1.16141	1.29342
Pearson correlation coefficient ( r )
vs.	HKG 1	HKG 2	HKG 3	HKG 4	HKG 5	HKG 6	HKG 7	HKG 8	HKG 9	HKG 10
HKG 2	0.683	-	-	-	-	-	-	-	-	-
p-value	0.001	-	-	-	-	-	-	-	-	-
HKG 3	0.362	0.833	-	-	-	-	-	-	-	-
p-value	0.0823932	0.001	-	-	-	-	-	-	-	-
HKG 4	0.284	0.699	0.767	-	-	-	-	-	-	-
p-value	0.178434	0.001	0.001	-	-	-	-	-	-	-
HKG 5	0.62	0.864	0.67	0.78	-	-	-	-	-	-
p-value	0.00122019	5.43362e-08	0.001	0.001	-	-	-	-	-	-
HKG 6	0.644	0.775	0.638	0.476	0.598	-	-	-	-	-
p-value	0.001	0.001	0.001	0.0186587	0.0020241	-	-	-	-	-
HKG 7	0.51	0.669	0.556	0.603	0.808	0.552	-	-	-	-
p-value	0.0109199	0.001	0.00475795	0.00179504	0.001	0.00510434	-	-	-	-
HKG 8	0.511	0.605	0.396	0.335	0.659	0.295	0.532	-	-	-
p-value	0.0106751	0.00175239	0.0557257	0.109088	0.001	0.161166	0.0074028	-	-	-
HKG 9	0.607	0.675	0.572	0.363	0.546	0.572	0.588	0.469	-	-
p-value	0.00167003	0.001	0.00350243	0.0808339	0.00573639	0.00350243	0.00251066	0.0208165	-	-
HKG 10	0.592	0.783	0.717	0.882	0.825	0.71	0.682	0.398	0.563	-
p-value	0.00233696	0.001	0.001	0.001	0.001	0.001	0.001	0.0546206	0.00413208	-
BestKeeper vs.	HKG 1	HKG 2	HKG 3	HKG 4	HKG 5	HKG 6	HKG 7	HKG 8	HKG 9	HKG 10
coeff. of corr. [r]	0.73	0.956	0.804	0.768	0.929	0.791	0.8	0.646	0.703	0.884
p-value	0.001	0.001	0.001	0.001	0.001	0.001	0.001	0.001	0.001	0.001
Regression Analysis: HKG vs. BestKeeper
	GAPDH	ACTB	B2M	TMBIM4	GOLGA1	SDHA	TBP	PGK1	PPIA	PPIB
	HKG 1	HKG 2	HKG 3	HKG 4	HKG 5	HKG 6	HKG 7	HKG 8	HKG 9	HKG 10
	vs.	vs.	vs.	vs.	vs.	vs.	vs.	vs.	vs.	vs.
	BK	BK	BK	BK	BK	BK	BK	BK	BK	BK
coeff. of corr. [r]	0.73	0.956	0.804	0.768	0.929	0.791	0.8	0.646	0.703	0.884
coeff. of det. [r^2]	0.533	0.914	0.646	0.59	0.863	0.626	0.64	0.417	0.494	0.781
intercept [CP]	0.2404	-27.639	6.2539	0.8049	-14.7022	-4.9531	2.8954	8.5684	16.0307	8.9738
slope [CP]	0.906	1.95	0.5857	1.0897	1.8316	1.1709	1.0514	0.6709	0.2938	0.6692
SE [CP]	±0,623	±0,439	±0,319	±0,667	±0,536	±0,665	±0,58	±0,583	±0,218	±0,26
p-value	0.001	0.001	0.001	0.001	0.001	0.001	0.001	0.001	0.001	0.001
Power of HKG [x-fold]	1.87384	3.75154	1.50077	2.1283	3.43002	2.25152	2.07254	1.59207	1.22586	1.59019
