# Supplementary material for: Gene expression results in lipopolysaccharide-stimulated monocytes depend significantly on the choice of reference genes
Source: BMC Immunol. 2010 May 4;11:21. doi: 10.1186/1471-2172-11-21 (PMC2884165; doi:10.1186/1471-2172-11-21)
Supplement: Additional file 3 — Primer efficiencies. The file shows amplification results of ten-fold serial dilutions for each primer pair included in the study. Based on the plots, primer efficiencies and Pearson's correlation coefficient were calculated. [file 1471-2172-11-21-S3.XLS]

## Sheet: ACTB
ACTB
-log( dilution factor)	Cq
0	20.4908		Efficiency E	1.9696
1	23.633		%	96.9597
2	26.9623
3	30.5943
4	34.5893
5	36.9677

## Sheet: B2M
B2M
-log( dilution factor)	Cq
0	18.3014		E	2.00248
1	21.0891		%	100.248
2	24.4974
3	27.8271
4	31.3128
5	34.7149

## Sheet: CTBP1
CTBP1
-log( dilution factor)	Cq
0	30.2816		E	2.09424
1	33.145		%	109.424
2	36.5115
3	Undetermined
4	Undetermined
5	Undetermined

## Sheet: GAPDH
GAPDH
- log (dilution factor)	Cq
0	19.5783		E	1.99627
1	22.142		%	99.6269
2	25.7144
3	29.2192
4	32.8097
5	35.7929

## Sheet: GOLGA1
GOLGA1
-log( dilution factor)	Cq
0	29.948		E	1.96164
1	33.3409		%	96.1644
2	36.7828
3	Undetermined
4	Undetermined
5	Undetermined

## Sheet: PGK1
PGK1
-log( dilution factor)	Cq
0	21.4107		E	2.07428
1	23.9824		%	107.428
2	27.3343
3	30.7237
4	34.2893
5	36.64

## Sheet: PPIA
PPIA
-log( dilution factor)	Cq
0	21.8479		E	2.08439
1	24.7987			108.439
2	28.2249
3	31.6259
4	34.9166
5	37.035

## Sheet: PPIB
PPIB
-log( dilution factor)	Cq
0	20.3659		E	2.00399
1	23.0642		%	100.399
2	26.2051
3	29.8479
4	33.5359
5	delta cq >1

## Sheet: SDHA
SDHA
-log( dilution factor)	Cq
0	26.364		E	2.09924
1	29.0809		%	109.924
2	32.4949
3	35.5759
4	Undetermined
5	Undetermined

## Sheet: TMBIM4
TMBIM4
-log( dilution factor)	Cq
0	23.4563		E	1.99955
1	26.8728		%	99.9553
2	30.1671
3	33.4536
4	36.7807
5	Undetermined

[truncated: 4 more sheets: TBP, UBC, IL-10, TNFalfa]
